# Supplementary material for: Persistence of the Strictly Endemic Plants of Forest Margins: The Case of Cirsium alpis-lunae in the Northern Apennines (Italy)
Source: Plants (Basel). 2022 Feb 28;11(5):653. doi: 10.3390/plants11050653 (PMC8912507; doi:10.3390/plants11050653)
Supplement: Supplementary file 1 [file plants-11-00653-s001.zip]

Archive with 1 entries (1 files):
- plants-1596430-supplementary.xlsx
