# Supplementary material for: Persistence of the Strictly Endemic Plants of Forest Margins: The Case of Cirsium alpis-lunae in the Northern Apennines (Italy)
Source: Plants (Basel). 2022 Feb 28;11(5):653. doi: 10.3390/plants11050653 (PMC8912507; doi:10.3390/plants11050653)
Supplement: Supplementary file 1 [file plants-11-00653-s001.zip › plants-1596430-supplementary.xlsx]

## Sheet: Table S1 Juv_Abb
Model selection table for the multi-model analyses studying the effect of the site characteristics on the abundance of juvenile individuals of C. alpis-lunae. Only models with a ΔAICc < 4 were used to calculate the averaged coefficient estimates.
Model number	(Intercept)	Eastness	Estimated area of the population	Substrate	Northness	Altitude	adjR^2	df	logLik	AICc	delta	weight
3	0.699703		0.49183				0.808154	5	-12.5967	38.6143	0	0.647085
4	1.10781	-0.444799	0.450775				0.838025	6	-11.9154	41.942	3.32766	0.122566
11	0.519162		0.492614		0.454168		0.830162	6	-12.2159	42.4948	3.88049	0.092966
19	0.374713		0.491562			0.000324804	0.812981	6	-17.5509	43.6401	5.02582	0.0524346
7	0.62707		0.50282	+			0.810345	6	-13.8717	43.8088	5.19449	0.0481939
1	3.22901						0.475432	4	-18.1492	47.6628	9.0485	0.00701625
12	1.04682	-0.37246	0.45829		0.0858692		0.842311	7	-11.9991	48.299	9.68472	0.00510448
8	1.04005	-0.458641	0.462715	+			0.842277	7	-13.1539	48.3015	9.6872	0.00509816
20	0.693422	-0.439036	0.452556			0.000374878	0.841723	7	-16.9591	48.3419	9.72758	0.00499624
27	-1.67705		0.495334		0.512281	0.00181369	0.836034	7	-16.8398	48.7504	10.1361	0.0040732
15	0.519501		0.494129	+	0.446886		0.831187	7	-13.4995	49.0905	10.4762	0.00343627
23	-0.194912		0.503051	+		0.000744498	0.815397	7	-18.7124	50.1506	11.5363	0.00202252
17	9.04872					-0.00498623	0.516497	5	-22.1189	50.8645	12.2502	0.00141534
2	3.42244	-0.403041					0.501714	5	-17.673	51.2926	12.6783	0.00114264
9	3.18103				0.0635819		0.474795	5	-17.6131	52.0438	13.4295	0.00078484
5	3.22931			+			0.474737	5	-19.1729	52.0454	13.4311	0.000784218
18	9.62163	-0.448997				-0.0052949	0.551109	6	-21.5449	55.1484	16.5341	0.0001662
25	10.4271				-0.335108	-0.00598102	0.518285	6	-21.4485	56.1453	17.531	0.000100962
21	7.91064			+		-0.00399653	0.511352	6	-23.4048	56.3481	17.7338	9.12248e-05
24	-0.12036	-0.463587	0.467978	+		0.000993056	0.847006	8	-18.046	56.5244	17.91	8.35305e-05
10	3.51633	-0.41141			-0.145136		0.500448	6	-17.0285	56.6621	18.0477	7.7973e-05
16	1.15273	-0.513523	0.461567	+	-0.0819198		0.844781	8	-13.0717	56.6893	18.075	7.69176e-05
28	-0.61486	-0.27602	0.469401		0.244839	0.00125248	0.844171	8	-16.5719	56.7343	18.1199	7.52087e-05
6	3.86269	-1.24777		+			0.494445	6	-18.0702	56.8323	18.218	7.1611e-05
31	-1.96115		0.500693	+	0.516566	0.00202752	0.837055	8	-18.017	57.2493	18.635	5.81333e-05
13	3.13859			+	0.129091		0.476448	6	-18.629	57.332	18.7177	5.57776e-05
26	13.0372	-0.675421			-0.835331	-0.00765806	0.581264	7	-20.3909	60.8411	22.2267	9.64908e-06
22	6.80221	-0.669207		+		-0.00282168	0.532428	7	-22.4773	62.39	23.7757	4.44765e-06
29	9.07475			+	-0.15524	-0.00490408	0.524593	7	-22.7726	62.6252	24.0108	3.95437e-06
14	3.72918	-0.805516		+	-0.279969		0.524185	7	-17.55	62.6373	24.023	3.93043e-06
32	-0.811938	-0.355094	0.474805	+	0.158488	0.00145474	0.847228	9	-17.6205	67.9364	29.3221	2.77815e-07
30	11.9828	-0.933601		+	-0.815585	-0.00669269	0.570801	8	-21.3349	69.7572	31.1429	1.11781e-07

## Sheet: Table S2 Mat_Abb
Model selection table for the multi-model analyses studying the effect of the site characteristics on the abundance of mature individuals of C. alpis-lunae. Only models with a ΔAICc < 4 were used to calculate the averaged coefficient estimates.
Model number	(Intercept)	Eastness	Estimated area of the population	Substrate	Northness	Altitude	adjR^2	df	logLik	AICc	delta	weight
3	0.107739		0.513793				0.734462	5	-18.2548	50.4207	0	0.502515
4	0.75467	-0.757558	0.445487				0.792041	6	-16.7426	52.3506	1.92988	0.191462
11	-0.336159		0.521144		0.651219		0.749691	6	-17.3288	54.9219	4.5012	0.0529329
19	-5.99809		0.549576			0.00505808	0.74811	6	-22.3858	55.0103	4.58964	0.0506433
2	3.05657	-1.24203					0.633825	5	-19.2466	55.0424	4.62176	0.0498364
7	0.000124413		0.55733	+			0.746406	6	-18.9267	55.1051	4.68438	0.0483002
1	2.53049						0.496554	4	-21.727	55.3878	4.96716	0.0419318
20	-3.93276	-0.745353	0.482838			0.00382992	0.797452	7	-21.0336	58.6568	8.23615	0.00817883
12	0.761868	-0.742335	0.44433		-0.00622934		0.791939	7	-16.1326	59.024	8.60328	0.00680722
8	0.720747	-0.765253	0.455484	+			0.791026	7	-17.6602	59.084	8.6633	0.00660598
27	-14.8847		0.609278		1.15994	0.0115197	0.789045	7	-20.6851	59.2134	8.79269	0.00619214
9	2.2985				0.345208		0.501481	5	-20.8906	59.6044	9.18371	0.0050925
6	3.06318	-1.34377		+			0.650398	6	-19.7408	59.7007	9.27999	0.00485315
5	2.53177			+			0.497554	5	-22.4541	59.7217	9.30106	0.00480229
17	-0.0353005					0.00220559	0.497339	5	-25.9589	59.7281	9.30746	0.00478695
10	3.43946	-1.39024			-0.48142		0.642945	6	-18.3515	60.0078	9.58709	0.00416234
18	2.85842	-1.22558				0.000174196	0.632957	6	-23.5994	60.4104	9.98968	0.00340344
15	-0.412013		0.561028	+	0.619433		0.762089	7	-18.0119	60.8776	10.4569	0.00269439
23	-6.55067		0.587492	+		0.00542131	0.761853	7	-22.8557	60.8914	10.4708	0.0026758
25	-2.72899				0.572966	0.00418565	0.510523	6	-24.9657	64.6642	14.2435	0.000405699
13	2.29516			+	0.348827		0.504122	6	-21.602	64.8583	14.4377	0.000368174
21	-0.984381			+		0.00302883	0.496134	6	-26.5854	65.0973	14.6766	0.00032671
14	3.56081	-1.56371		+	-0.617093		0.666456	7	-18.7148	65.6849	15.2642	0.000243539
22	3.47032	-1.34193		+		-0.000339221	0.649197	7	-24.0739	66.4172	15.9965	0.000168868
26	7.11721	-1.48778			-0.712334	-0.00296485	0.64795	7	-22.4841	66.4688	16.0482	0.000164563
31	-13.0297		0.587386	+	1.07418	0.0102062	0.799793	8	-21.3178	67.0698	16.6491	0.000121854
24	-4.94368	-0.710532	0.508621	+		0.00458768	0.797949	8	-21.7838	67.1947	16.774	0.000114476
28	-13.5333	-0.213016	0.590444		0.924565	0.0106973	0.793169	8	-20.1903	67.5142	17.0936	9.75734e-05
16	0.72591	-0.750366	0.456252	+	-0.0131743		0.791358	8	-17.0001	67.6336	17.2129	9.19191e-05
29	-4.15501			+	0.65427	0.00537408	0.511649	7	-25.5244	71.2965	20.8758	1.4724e-05
30	9.89698	-1.74387		+	-1.01272	-0.00510396	0.690175	8	-22.7277	73.1918	22.7711	5.70769e-06
32	-11.5805	-0.210048	0.571747	+	0.834448	0.00928695	0.802894	9	-20.7624	78.2859	27.8652	4.4698e-07

## Sheet: Table S3 Juv_Den
Model selection table for the multi-model analyses studying the effect of the site characteristics on the density of juvenile individuals of C. alpis-lunae. Only models with a ΔAICc < 4 were used to calculate the averaged coefficient estimates.
Model number	(Intercept)	Eastness	Substrate	Northness	Altitude	adjR^2	df	logLik	AICc	delta	weight
1	0.242693					-0.0375967	4	3.97123	-0.631786	0	0.590191
2	0.294115	-0.123854				-0.101706	5	3.28346	2.54961	3.1814	0.120271
5	0.180537			0.0870135		-0.0725947	5	3.0043	3.0973	3.72909	0.09146
3	0.232014		+			-0.052808	5	1.97232	3.45914	4.09093	0.0763237
9	0.68752				-0.000382014	-0.046726	5	-1.98844	3.56874	4.20052	0.0722538
4	0.284811	-0.140895	+			-0.13541	6	1.43854	7.22451	7.8563	0.011615
10	0.769429	-0.125023			-0.00040791	-0.111968	6	-2.66657	7.68532	8.31711	0.00922477
6	0.253933	-0.0996017		0.042198		-0.105813	6	2.20158	7.80415	8.43594	0.00869266
7	0.180793		+	0.0787536		-0.0776967	6	0.982856	8.33599	8.96778	0.00666291
13	0.208043			0.0856006	-2.27833e-05	-0.0728537	6	-2.87147	8.42585	9.05763	0.0063702
11	0.571822		+		-0.000290372	-0.0573683	6	-3.97439	8.7098	9.34159	0.00552704
12	0.592638	-0.140171	+		-0.000263371	-0.138686	7	-4.52527	13.8257	14.4575	0.000428142
8	0.28534	-0.140484	+	-0.000356993		-0.134058	7	0.419995	13.9181	14.5499	0.000408812
14	0.691125	-0.116623		0.0134417	-0.000351769	-0.111092	7	-3.53364	14.369	15.0007	0.000326304
15	0.164225		+	0.0793317	1.37348e-05	-0.077999	7	-4.85132	14.997	15.6288	0.000238362
16	0.78624	-0.160557	+	-0.0344119	-0.000402659	-0.140907	8	-5.27793	22.3526	22.9844	6.02558e-06

## Sheet: Table S4 Mat_Den
Model selection table for the multi-model analyses studying the effect of the site characteristics on the density of juvenile individuals of C. alpis-lunae. Only models with a ΔAICc < 4 were used to calculate the averaged coefficient estimates.
Model number	(Intercept)	Eastness	Substrate	Northness	Altitude	adjR^2	df	logLik	AICc	delta	weight
1	0.147839					-0.158682	4	10.3458	-12.5106	0	0.674173
5	0.0915361			0.0849423		-0.168688	5	9.2775	-8.64127	3.8693	0.0974011
9	-0.236923				0.000326899	-0.164753	5	4.14359	-8.44503	4.06554	0.088298
3	0.144597		+			-0.161383	5	7.7001	-8.27888	4.23169	0.0812591
2	0.169888	-0.0677773				-0.0952604	5	6.95237	-5.32558	7.185	0.0185596
13	-0.726816			0.112498	0.00067925	-0.189524	6	3.3639	-4.38911	8.12146	0.0116203
6	-0.039318	0.108489		0.209327		-0.180024	6	8.28343	-3.88707	8.62351	0.00904067
7	0.0925816		+	0.0805068		-0.171556	6	6.60374	-3.45246	9.05812	0.00727489
11	-0.409588		+		0.000468573	-0.171337	6	1.62203	-3.44141	9.06916	0.00723483
4	0.176169	-0.116291	+			-0.114015	6	4.84228	-0.776023	11.7346	0.0019083
10	-0.439082	-0.0767207			0.000524066	-0.110395	6	0.90964	-0.621732	11.8888	0.00176662
14	-1.13205	0.125781		0.241144	0.000903945	-0.209427	7	2.63827	1.17176	13.6823	0.000720595
15	-0.930769		+	0.113707	0.000845817	-0.197473	7	0.852239	1.84503	14.3556	0.000514625
12	-0.746714	-0.141672	+		0.00079456	-0.147579	7	-0.92918	4.3843	16.8949	0.000144576
8	0.227761	-0.167906	+	-0.0516575		-0.122502	7	3.65113	5.52294	18.0335	8.1817e-05
16	-0.868564	-0.105895	+	0.0314843	0.000870222	-0.144006	8	-1.96684	13.123	25.6336	1.83026e-06

## Sheet: Table S5 Cover_Subplot
Model selection table for the multi-model analyses studying the effect of the cover of the different vegetation layers (i.e. ground, shrub and canopy cover) on the cover of C. alpis-lunae. Only models with a ΔAICc < 4 were used to calculate the averaged coefficient estimates.
Model number	(Intercept)	Cover shrub of layer	Cover ofground layer	Cover of canopy layer	adjR^2	df	logLik	AICc	delta	weight
5	0.829716			-0.422582	21.2564	5	5.88787	-3.95132	0	0.691813
7	0.420227		0.324035	-0.386812	22.5145	6	6.40408	-1.29405	2.65727	0.183219
6	0.865387	-0.206897		-0.399305	21.9823	6	5.64535	-0.106961	3.84436	0.101204
8	0.438268	-0.198742	0.337409	-0.365825	23.1984	7	6.1958	3.70513	7.65645	0.0150457
1	0.634294				9.72408	4	1.6765	5.77074	9.72205	0.00535638
3	-0.254673		0.719513		12.414	5	2.3049	7.78548	11.7368	0.00195603
2	0.679392	-0.222816			11.2845	5	1.55042	8.81407	12.7654	0.00116955
4	-0.107715	-0.218972	0.637198		13.5598	6	2.1068	12.0031	15.9545	0.000237423
